# Supplementary material for: Parallel reduction in expression, but no loss of functional constraint, in two opsin paralogs within cave populations of Gammarus minus (Crustacea: Amphipoda)
Source: BMC Evol Biol. 2013 Apr 23;13:89. doi: 10.1186/1471-2148-13-89 (PMC3651389; doi:10.1186/1471-2148-13-89)
Supplement: Additional file 1 — GenBank accession numbers of arthropod, cephalopod, and onchophoran opsin sequences used in maximum likelihood analysis of opsin protein sequences. [file 1471-2148-13-89-S1.xls]

## Sheet: Sheet1
	Additional file 1
	GenBank accession numbers of arthropod, cephalopod, and onychophoran opsin sequences used in maximum
	likelihood analysis of opsin protein evolution. When available, the wavelength of maximum absorbance is shown
	square brackets.
	Species	GenBank Accession #	Label on Figure 2	Opsin Type
	Limulus polyphemus	P35360.1	Lpol[520]	Chelicerate LWS
	Limulus polyphemus	P35361.1	Lpol[530]	Chelicerate LWS
	Archaeomysis grebnitzkii	ABI48867.1	Agre[496]	Crustacean LWS
	Coronis scolopendra	ACU00189.1	Csmi2[A]	Crustacean LWS
	Coronis scolopendra	ACU00188.1	Csmi1[B]	Crustacean LWS
	Coronis scolopendra	ACU00198.1	Csmi11[C]	Crustacean LWS
	Euphausia superba	ABI48870.1	Esup[487]	Crustacean LWS
	Gonodactylus smithii	ACU00200.1	Gsmi1[A]	Crustacean LWS
	Gonodactylus smithii	ACU00206.1	Gsmi7[B]	Crustacean LWS
	Gonodactylus smithii	ACU00209.1	Gsmi10[F]	Crustacean LWS
	Mysis diluviana	ABI48885.1	Mdil[501]	Crustacean LWS
	Neogonodactylus oerstedii	ACU00215.1	Noer6[A]	Crustacean LWS
	Neogonodactylus oerstedii	ACU00212.1	Noer3[B]	Crustacean LWS
	Neogonodactylus oerstedii	ACU00210.1	Noer1[D]	Crustacean LWS
	Neogonodactylus oerstedii	ACU00211.1	Noer2[D]	Crustacean LWS
	Neogonodactylus oerstedii	ACU00223.1	Noer14[F]	Crustacean LWS
	Neomysis americana	ABI48886.1	Name[520]	Crustacean LWS
	Odontodactylus scyllarus	ACU00226.1	Oscy2[C]	Crustacean LWS
	Odontodactylus scyllarus	ACU00227.1	Oscy3[A]	Crustacean LWS
	Odontodactylus scyllarus	ACU00231.1	Oscy7[B]	Crustacean LWS
	Odontodactylus scyllarus	ACU00234.1	Oscy10[E]	Crustacean LWS
	Homarus gammarus	ABI48881.1	Hgam[515]	Crustacean LWS
	Penaeus monodon	AI253885.1	Pmon[F]	Crustacean LWS
	Procambarus clarkii	P35356.1	Pcla[533]	Crustacean LWS
	Procambarus milleri	O16020.1	Pmil[522]	Crustacean LWS
	Squilla empusa	ACU00236.1	Semp1[E]	Crustacean LWS
	Squilla empusa	ACU00238.1	Semp2[A]	Crustacean LWS
	Squilla empusa	ACU00239.1	Semp3[A]	Crustacean LWS
	Squilla empusa	ACU00237.1	Semp6[B]	Crustacean LWS
	Hemigrapsus sanguineus	Q25157.1	Hsan1[480]	Crustacean MWS
	Hemigrapsus sanguineus	Q25158.1	Hsan2[480]	Crustacean MWS
	Apis mellifera	Q17053.1	Amel[534]	Insect MWS
	Calliphora vicina	P22269.1	Cvic[490]	Insect MWS
	Drosophila melanogaster	NP_524368.3	DmelRh6[508]	Insect MWS
	Drosophila melanogaster	NP_524398.1	DmelRh2[420]	Insect MWS
	Drosophila melanogaster	AAA28735.1	DmelRh1[478]	Insect MWS
	Heliconius sara	AAK58107.1	Hsar[550]	Insect MWS
	Papilio xuthus	BAA31722.1	Pxut[520]	Insect MWS
	Apis mellifera	NP_001011606.1	Amel[439]	Insect SWS Blue
	Drosophila melanogaster	NP_477096.1	Dmel[437]	Insect SWS Blue
	Papilio xuthus	BAA93469.1	Pxut[460]	Insect SWS Blue
	Apis mellifera	NP_001011605.1	Amel[353]	Insect SWS UV
	Cataglyphis bombycinus	AAC05091.1	Cbom[360]	Insect SWS UV
	Drosophila melanogaster	NP_524411.1	Dmel[345]	Insect SWS UV
	Drosophila melanogaster	AAA28856.1	Dmel[375]	Insect SWS UV
	Eoperipatus sp. LH-2012	AFM43711.1	Eosp	Onychopsin
	Epiperipatus cf. isthmicola LH-2012	AFM75825.1	Eist	Onychopsin
	Euperipatoides rowelli	AFM75824.1	Erow	Onychopsin
	Ooperipatus hispidus	AFM43712.1	Ohis	Onychopsin
	Phallocephale tallagandensis	AFM43710.1	Ptal	Onychopsin
	Loligo pealei	AAR18073.1	Lpea[493]	Cephalopod opsin (outgroup)
	Octopus dofleini	P09241.1	Odof[475]	Cephalopod opsin (outgroup)
	Todarodes pacificus	P31356.2	Tpac[480]	Cephalopod opsin (outgroup)

## Sheet: Sheet2
	Archaeomysis grebnitzkii
	Heliconius sara
	Apis mellifera
	Drosophila melanogaster
	Papilio xuthus
	Neomysis americana
	Procambarus clarkii
	Euphausia superba
	Mysis diluviana
	Procambarus milleri
	Homarus gammarus
	Drosophila melanogaster
	Drosophila melanogaster
	Calliphora vicina
	Limulus polyphemus
	Limulus polyphemus
	Hemigrapsus sanguineus
	Hemigrapsus sanguineus
	Apis mellifera
	Drosophila melanogaster
	Papilio xuthus
	Drosophila melanogaster
	Drosophila melanogaster
	Apis mellifera
	Cataglyphis bombycinus
	Squilla empusa
	Squilla empusa
	Squilla empusa
	Squilla empusa
	Odontodactylus scyllarus
	Odontodactylus scyllarus
	Odontodactylus scyllarus
	Odontodactylus scyllarus
	Neogonodactylus oerstedii
	Neogonodactylus oerstedii
	Neogonodactylus oerstedii
	Neogonodactylus oerstedii
	Neogonodactylus oerstedii
	Gonodactylus smithii
	Gonodactylus smithii
	Gonodactylus smithii
	Coronis scolopendra
	Coronis scolopendra
	Coronis scolopendra
	Euperipatoides rowelli
	Epiperipatus cf. isthmicola LH-2012
	Eoperipatus sp. LH-2012
	Ooperipatus hispidus
	Phallocephale tallagandensis
